# Supplementary material for: Relationship Between the Structure of the Flavone C-Glycosides of Linseed (Linum usitatissimum L.) and Their Antioxidant Activity
Source: Molecules. 2024 Dec 10;29(24):5829. doi: 10.3390/molecules29245829 (PMC11728773; doi:10.3390/molecules29245829)
Supplement: Supplementary file 1 [file molecules-29-05829-s001.zip]

Archive with 4 entries (4 files):
- Supplementary Materials S1.pdf
- Supplementary Materials S2.xlsx
- Supplementary Materials S3.xlsx
- Supplementary Materials S4.pdf
