# Supplementary material for: Relationship Between the Structure of the Flavone C-Glycosides of Linseed (Linum usitatissimum L.) and Their Antioxidant Activity
Source: Molecules. 2024 Dec 10;29(24):5829. doi: 10.3390/molecules29245829 (PMC11728773; doi:10.3390/molecules29245829)
Supplement: Supplementary file 1 [file molecules-29-05829-s001.zip › Supplementary Materials S2.xlsx]

## Sheet: VersionRM
Rt (min)	Compound Name	Synonym	CAS Registry Number	[M-H]- precursor ion (m/z)	MS2 fragment ions (m/z)	m/z (Expected)	Error (mDa)	Error (ppm)	Elemental Composition
1.51	Luteolin 6,8-di-C-glucoside	Lucenin-2	29428-58-8	609.146		609.146	0		C27H29O16
					519.116	519.114	1.5	2.8	C24H23O13
					489.105	489.104	1.2	2.5	C23H21O12
					471.094	471.093	0.9	1.98	C23H19O11
					441.083	441.083	0.7	1.63	C22H17O10
					429.083	429.083	0.8	1.7	C21H17O10
					411.073	411.072	0.9	2.2	C21H15O9
					399.073	399.072	0.8	1.9	C20H15O9
					369.062	369.062	0.7	1.82	C19H13O8
					339.051	339.051	-0.3	-0.89	C18H11O7
2.29	Apigenin 6,8-di-C-glucoside	Vicenin-2	23666-13-9	593.152		593.151	1.1	1.9	C27H29O15
					473.11	473.109	1	2.1	C23H21O11
					383.078	383.077	0.7	1.8	C20H15O8
					353.067	353.067	0.6	1.6	C19H13O7
2.41	Luteolin-6-C-glucoside-8-C-arabinoside	Carlinoside	59952-97-5	579.136		579.135	0.9	1.5	C26H27O15
					519.116	579.114	1.7	3.3	C24H23O13
					489.105	489.104	1.2	2.4	C23H21O12
					471.095	471.093	1.6	3.4	C23H19O11
					459.094	459.093	1.3	2.8	C22H19O11
					441.084	441.083	1.6	3.5	C22H17O10
					429.084	429.083	1.2	2.7	C21H17O10
					411.073	411.072	1	2.3	C21H15O9
					399.073	399.072	1.1	2.7	C20H15O9
					381.062	381.062	0.9	2.2	C20H13O8
					369.062	369.062	0.9	2.5	C19H13O8
					339.052	339.051	0.9	2.7	C18H11O7
					327.052	325.051	0.9	2.8	C17H11O7
2.60	Luteolin-8-C-glucoside-6-C-xylose	Lucenin-1	35927-39-0	579.136		579.135	1.5	0.9	C26H27O15
					519.116	579.114	1.7	3.3	C24H23O13
					489.105	489.104	1.2	2.4	C23H21O12
					471.095	471.093	1.6	3.4	C23H19O11
					459.094	459.093	1.3	2.8	C22H19O11
					441.084	441.083	1.6	3.5	C22H17O10
					429.084	429.083	1.2	2.7	C21H17O10
					411.073	411.072	1	2.3	C21H15O9
					399.073	399.072	1.1	2.7	C20H15O9
					381.062	381.062	0.9	2.2	C20H13O8
					369.062	369.062	0.9	2.5	C19H13O8
					339.052	339.051	0.9	2.7	C18H11O7
					327.052	325.051	0.9	2.8	C17H11O7
2.86	Luteolin-8-C-glucoside	Orientin	28608-75-5	447.094		447.093	0.9	2	C21H19O11
					369.062	369.062	0.9	2.5	C19H13O8
					357.062	357.062	0.7	1.9	C18H13O8
					327.052	327.051	0.7	2.2	C17H11O7
					297.041	297.041	0.7	2.2	C16H9O6
					285.04	285.041	0.5	1.8	C15H9O6
2.91	Luteolin-6-C-glucoside	Isoorientin	4261-42-1	447.095		447.093	1.3	2.9	C21H19O11
					429.084	429.083	1.3	3.1	C21H17O10
					369.062	369.062	0.7	2	C19H13O8
					357.063	357.062	1.2	3.3	C18H13O8
					339.052	339.051	1.2	3.5	C18H11O7
					327.052	327.051	1	2.9	C17H11O7
					297.041	297.041	0.7	2.4	C16H9O6
					285.041	285.041	0.2	0.8	C15H9O6
3.28	Apigenin-6-C-glucoside-8-C-arabinoside	Schaftoside	51938-32-0	563.141		563.141	0.8	1.4	C26H27O14
					473.11	473.109	1.1	2.3	C23H21O11
					443.099	443.098	1	2.3	C22H19O10
					413.087	413.088	0.9	2.2	C21H17O9
					395.078	395.077	1	2.5	C21H15O8
					383.078	383.077	0.8	2.12	C20H15O8
					365.067	365.067	0.8	2.3	C20H13O7
					353.067	353.067	0.7	2.06	C19H13O7
					325.072	325.072	0.4	1.2	C18H13O6
					117.033	117.035	-1.3	-11.3	C8H5O
3.47	Apigenin-6-C-xyloside-8-C-glucoside	Vicenin-1	35927-38-9	563.142		563.141	1.1	1.9	C26H27O14
					503.121	503.12	1.2	2.4	C24H23O12
					473.11	473.109	1.3	2.6	C23H21O11
					443.099	443.098	1.1	2.5	C22H19O10
					425.089	425.088	1.1	2.7	C22H17O9
					383.078	383.077	0.7	1.8	C20H15O8
					353.067	353.067	0.7	1.8	C19H13O7
3.68	Apigenin-8-C-glucoside	Vitexin	3681-93-4	431.1		431.098	1.4	3.2	C21H19O10
					341.068	341.067	1.2	3.6	C18H13O7
					311.057	311.056	0.9	3.04	C17H11O6
					283.062	283.061	0.7	2.5	C16H11O5
3.98	7-O-methyl-Luteolin-6-C-glucoside	Swertiajaponin	6980-25-2	461.109		461.109	0.3	0.6	C22H21O11
					341.067	341.067	0.7	2.1	C18H13O7
					313.036	313.035	0.4	1.2	C16H9O7
					298.048	298.048	0.2	0.5	C16H10O6
					297.041	297.04	0.3	1	C16H9O6
					285.04	285.04	-0.1	-0.1	C15H9O6
4.06	Apigenin-6-C-glucoside	Isovitexin	38953-85-4	431.099		431.098	0.6	1.4	C21H19O10
					341.067	341.067	0.6	1.91	C18H13O7
					311.057	311.056	0.5	1.48	C17H11O6
					283.061	283.061	0.1	0.32	C16H11O5
4.7	7-O-methyl-Apigenin-6-C-glucoside	Swertisin	6991-10-2	445.115		445.114	1.2	2.7	C22H21O10
					413.088	413.088	0.4	0.89	C21H17O9
					325.072	325.072	0.8	2.53	C18H13O6
					297.041	297.041	0.4	1.48	C16H9O6
					282.053	282.053	0.1	1.2	C16H10O5
					281.046	281.046	0.1	1.5	C16H9O5
					269.045	269.046	-0.1	-0.21	C15H9O5
