# Supplementary material for: Relationship Between the Structure of the Flavone C-Glycosides of Linseed (Linum usitatissimum L.) and Their Antioxidant Activity
Source: Molecules. 2024 Dec 10;29(24):5829. doi: 10.3390/molecules29245829 (PMC11728773; doi:10.3390/molecules29245829)
Supplement: Supplementary file 1 [file molecules-29-05829-s001.zip › Supplementary Materials S3.xlsx]

## Sheet: Vitexin
	Vitexin	Apigenin 8-C-glucoside		C21H20O10			Nguyen et al., 2023
	N°	1H (ppm)	13C (ppm)				N°	1H (ppm)	13C (ppm)
	2	-	163.9				2	-	163.9
	3	6.77 s	102.4				3	6.77 s	102.4
	4	-	182.0				4	-	182.1
	5	-	160.4				5	-	160.4
	6	6.26 s	98.2				6	6.27 s	98.2
	7	-	162.9				7	-	162.7
	8	-	104.6				8	-	104.6
	9	-	156.0				9	-	156.0
	10	-	103.9				10	-	104.0
	1'	-	121.6				1'	-	121.6
	2'	8.02 br d, J=7.4 Hz	128.9				2'	8.00 br d, J=8.0 Hz	128.9
	3'	6.89 br d, J=8.1 Hz	115.8				3'	6.89 br d, J=8.0 Hz	115.8
	4'	-	161.1				4'	-	161.1
	5'	6.89 br d, J=8.1 Hz	115.8				5'	6.89 br d, J=8.0 Hz	115.8
	6'	8.02 br d, J=7.4 Hz	128.9				6'	8.00 br d, J=8.0 Hz	128.9
	1''	4.69 br d, J=9.3 Hz	73.4				1''	4.68 d, J=10.0 Hz	73.4
	2''	3.84 br t-like, J=9.3Hz	70.9				2''	3.84 t-like, J=9.5Hz	70.8
	3''	3.23-3.38 m overlap H2O	78.6				3''	3.24-3.37 m	78.7
	4''	3.23-3.38 m overlap H2O	70.5				4''	3.24-3.37 m	70.6
	5''	3.23-3.38 m overlap H2O	81.8				5''	3.23-3.38 m overlap H2O	81.8
	6'' a	3.75 br d, J=10.3 Hz	61.3				6'' a	3.75 br d, J=10.5 Hz	61.3
	6'' b	3.50-3.54 m overlap H2O	61.3				6'' b	3.53 dd, J=11.5, J=5.5 Hz	61.3

## Sheet: Isovitexin
	Isovitexin	Apigenin 6-C-glucoside		C21H20O10			Sun et al., 2021				Leong et al., 2010
	N°	1H (ppm)	13C (ppm)				N°	1H (ppm)	13C (ppm)		N°	1H (ppm)	13C (ppm)
	2	-	163.4				2	-	163.5		2	-	163.39
	3	6.77 s	102.8				3	6.78 s	102.8		3	6.82 s	102.73
	4	-	181.9				4	-	181.9		4	-	182.87
	5	-	160.7				5	-	160.4		5	-	160.70
	6	-	108.9				6	-	161.2		6	-	108.91
	7	-	163.6				7	-	163.2		7	-	-
	8	6.50 s	93.6				8	6.52 s	93.6		8	6.53 s	93.68
	9	-	156.2				9	-	156.2		9	-	156.27
	10	-	103.3				10	-	103.4		10	-	103.18
	1'	-	121.1				1'	-	121.1		1'	-	121.09
	2'	7.93 d, J=8.9 Hz	128.5				2'	7.93 d, J=8.8 Hz	128.5		2'	7.96 d, J=8.8 Hz	128.47
	3'	6.93 d, J=8.9 Hz	116.0				3'	6.91 d, J=8.8 Hz	116.0		3'	6.95 d, J=8.8 Hz	115.94
	4'	-	161.2				4'	-	160.6		4'	-	160.70
	5'	6.93 d, J=8.9 Hz	116.0				5'	6.91 d, J=8.8 Hz	116.0		5'	6.95 d, J=8.8 Hz	115.94
	6'	7.93 d, J=8.9 Hz	128.5				6'	7.93 d, J=8.8 Hz	128.5		6'	7.96 d, J=8.8 Hz	128.47
	1''	4.58 d, J=9.8 Hz	73.0				1''	4.60 d, J=9.6 Hz	73.1		1''	4.60 d, J=9.9 Hz	73.08
	2''	4.04 br t,-like J=9.2 Hz	70.2				2''	na	70.6		2''	na	70.64
	3''	3.09-3.21 m overlap H2O	78.9				3''	na	78.9		3''	na	78.97
	4''	3.09-3.21 m overlap H2O	70.6				4''	na	70.3		4''	na	70.15
	5''	3.09-3.21 m overlap H2O	81.6				5''	na	81.5		5''	na	81.62
	6'' a	3.68 br dd, J=11.8, J=1.3 Hz	61.5				6'' a	na	61.5		6'' a	na	61.49
	6'' b	3.38-3.42 m overlap H2O	61.5				6'' b	na	61.5		6'' b	na	61.49

## Sheet: Swertisin
	Swertisin	Apigenin 6-C-glucoside-7-O-metyl ether				C22H22O10			Fan et al., 2015
	N°	Rotamer a		Rotamer b					N°	Rotamer a		Rotamer b
		1H (ppm)	13C (ppm)	1H (ppm)	13C (ppm)					1H (ppm)	13C (ppm)	1H (ppm)	13C (ppm)
	2	-	163.8	-	163.9				2	-	163.8	-	163.8
	3	6.85 s	103.0	6.87 s	103.0				3	6.83 s	103.1	6.82 s	103.1
	4	-	182.3	-	181.9				4	-	182.3	-	181.9
	5	-	159.6	-	160.3				5	-	160.3	-	159.6
	6	-	109.7	-	109.6				6	-	109.7	-	109.7
	7	-	163.8	-	165.0				7	-	163.9	-	165.0
	8	6.84 s	90.2	6.83 s	91.0				8	6.85 s	90.2	6.86 s	91.0
	9	-	156.7	-	156.8				9	-	156.7	-	156.8
	10	-	104.6	-	104.1				10	-	104.6	-	104.1
	1'	-	120.9	-	120.9				1'	-	121.0	-	121.0
	2'	7.98 d, J=8.9 Hz	128.6	7.98 d, J=8.9 Hz	128.6				2'	7.97 d, J=8.8 Hz	128.5	7.97 d, J=8.8 Hz	128.5
	3'	6.93 d, J=8.9 Hz	116.0	6.93 d, J=8.9 Hz	116.0				3'	6.93 d, J=8.8 Hz	116.0	6.93 d, J=8.8 Hz	116.0
	4'	-	161.5	-	161.5				4'	-	161.3	-	161.3
	5'	6.93 d, J=8.9 Hz	116.0	6.93 d, J=8.9 Hz	116				5'	6.93 d, J=8.8 Hz	116.0	6.93 d, J=8.8 Hz	116.0
	6'	7.98 d, J=8.9 Hz	128.6	7.98 d, J=8.9 Hz	128.6				6'	7.97 d, J=8.8 Hz	128.5	7.97 d, J=8.8 Hz	128.5
	1''	4.58 d, J=9.8 Hz	72.8	4.60 d, J=9.8 Hz	72.6				1''	4.59 d, J=9.0 Hz	72.8	4.56 d, J=9.0 Hz	72.6
	2''	4.18 br t-like, J=9.2 Hz	69.6	3.99 br t-like, J=9.2 Hz	70.3				2''	4.19 m	69.6	3.99 m	70.3
	3''	3.11-3.21 m overlap H2O	79.1	3.11-3.21 m overlap H2O	79.0				3''	3.06 m	79.0	3.06 m	79.1
	4''	3.07 br t-like, J=9.2 Hz	70.8	3.06 br t-like, J=9.2 Hz	70.9				4''	3.01 m	70.8	3.01 m	70.9
	5''	3.11-3.21 m overlap H2O	81.7	3.11-3.21 m overlap H2O	81.9				5''	3.05 m	81.7	3.05 m	81.9
	6'' a	3.69 br d, J=11.6 Hz	61.7	3.69 d, J=11.6 Hz	61.7				6'' a	3.66 dd, J=11.4, J=5.4 Hz	61.7	3.66 dd, J=11.4, J=5.4 Hz	61.7
	6'' b	3.33-3.38 m overlap H2O	61.7	3.33-3.38 m overlap H2O	61.7				6'' b	-	-	-	-
	11	3.90 s	56.5	3.87 s	56.3				11	3.90 s	56.5	3.89 s	56.3

## Sheet: Schaftoside
	Schaftoside	Apigenin 6-C-glucose-8-C-arabinoside		C26H28O14			Afzan et al., 2024				Zhang et al., 2015				Erel et al., 2011				Nørbæk et al., 2000
	N°	1H (ppm)	13C (ppm)				N°	1H (ppm)	13C (ppm)		N°	1H (ppm)	13C (ppm)		N°	1H (ppm)	13C (ppm)		N°	1H (ppm)	13C (ppm)
	2	-	163.6				2	-	163.7		2	-	163.9		2	-	165.3		2	-	na
	3	6.77 s	102.2				3	6.75 s	101.9		3	6.81 s	102.3		3	6.690 s	102.5		3	6.69 s	na
	4	-	182.0				4	-	182.0		4	-	182.3		4	-	183.0		4	-	na
	5	-	159.5				5	-	159.3		5	-	161.1		5	-	161.5		5	-	na
	6	-	108.6				6	-	108.3		6	-	104.1		6	-	104.5		6	-	na
	7	-	162.5				7	-	161.5		7	-	159.3		7	-	162.4		7	-	na
	8	-	104.4				8	-	104.0		8	-	104.1		8	-	104.5		8	-	na
	9	-	155.5				9	-	154.1		9	-	154.0		9	-	155.1		9	-	na
	10	-	102.9				10	-	103.1		10	-	103.4		10	-	104.0		10	-	na
	1'	-	121.3				1'	-	121.1		1'	-	121.2		1'	-	122.1		1'	-	na
	2'	8.10 br s	129.1				2'	8.08 d, J=8.1 Hz	128.5		2'	8.11 d, J=8.0 Hz	129.1		2'	7.92 d, J=8.8 Hz	128.9		2'	7.91 d, J=8.5 Hz	na
	3'	6.90 d, J=8.8 Hz	116.0				3'	6.92 d, J=8.1 Hz	115.5		3'	6.91 d, J=8.5 Hz	115.9		3'	6.91 d, J=8.8 Hz	115.9		3'	6.91 d, J=8.5 Hz	na
	4'	-	161.1				4'	-	160.9		4'	-	161.1		4'	-	162.4		4'	-	na
	5'	6.90 d, J=8.8 Hz	116.0				5'	6.92 d, J=8.1 Hz	115.5		5'	6.91 d, J=8.5 Hz	115.9		5'	6.91 d, J=8.8 Hz	115.9		5'	6.91 d, J=8.5 Hz	na
	6'	8.10 br s	129.1				6'	8.08 d, J=8.1 Hz	128.5		6'	8.11 d, J=8.0 Hz	129.1		6'	7.92 d, J=8.8 Hz	128.5		6'	7.91 d, J=8.5 Hz	na
	1''	4.70 d, J=9.4 Hz	73.6				1''	4.74 d, J=9.8 Hz	73.1		1''	4.71 d, J=9.5 Hz	73.4		1''	4.75 d, J=10.0 Hz	71.1		1''	4.72 d, J=9.5 Hz	na
	2''	3.84 br s	70.2				2''	3.88 br s	70.5		2''	na	70.7		2''	3.08-3.61 m overlap	70.1		2''	3.87 br	na
	3''	3.21-3.26 m overlap H2O	78.7				3''	3.28 m	78.2		3''	na	78.6		3''	3.08-3.61 m overlap	79.1		3''	3.30 m	na
	4''	3.21-3.26 m overlap H2O	69.8				4''	3.28 m	69.6		4''	na	70.6		4''	3.08-3.61 m overlap	69.7		4''	3.30 m	na
	5''	3.21-3.26 m overlap H2O	81.4				5''	3.28 m	80.8		5''	na	81.4		5''	3.08-3.61 m overlap	81.4		5''	3.30 m	na
	6'' a	3.67 d, J=12.2 Hz	60.9				6'' a	3.69 m	60.5		6'' a	na	60.9		6'' a	3.58-3.63 m overlap	62.0		6'' a	3.66 d, J=12.0 Hz	na
	6'' b	3.49 br d, J=8.0 Hz	60.9				6'' b	3.53 m	60.5		6'' b	na	60.9		6'' b	3.58-3.63 m overlap	62.0		6'' b	3.52 m	na
	1'''	4.77 br s	75.1				1'''	4.80 d, J=9.7 Hz	74.6		1'''	4.83 d, J=9.7 Hz	74.5		1'''	4.95 br s	74.7		1'''	4.77 d, J=9.5 Hz	na
	2'''	3.84 br s	68.8				2'''	4.09 t, J=9.7	68.6		2'''	na	68.7		2'''	3.64-3.87 m overlap	69.5		2'''	4.06 br s	na
	3'''	3.49 br d, J=8.0 Hz	74.5				3'''	3.53 m	74.0		3'''	na	74.9		3'''	3.64-3.87 m overlap	77.7		3'''	3.56 dd, J=9.0, J=3.5 Hz	na
	4'''	3.84 br s	69.1				4'''	3.87 br s	68.3		4'''	na	68.7		4'''	3.64-3.87 m overlap	69.5		4'''	3.85 br s	na
	5''' a	3.88 dd, J=12.2, J=1.9 Hz	70.7				5''' a	3.92 dd, J=12.1, J=2.2 Hz	72.2		5''' a	na	70.7		5''' a	3.64-3.87 m overlap	70.4		5''' a	3.91 dd, J=12.0, J=1.5 Hz	na
	5''' b	3.67 d, J=12.2 Hz	70.7				5''' b	3.69 m	72.2		5''' b	na	70.7		5''' b	3.64-3.87 m overlap	70.4		5''' b	3.69 d, J=12.0 Hz	na

## Sheet: Vicenin-1
	Vicenin-1	Apigenin 6-C-xyloside-8-C-glucoside		C26H28O14			Afzan et al., 2024				Sun et al., 2021				Zhang et al., 2015
	N°	1H (ppm)	13C (ppm)				N°	1H (ppm)	13C (ppm)		N°	1H (ppm)	13C (ppm)		N°	1H (ppm)	13C (ppm)
	2	-	163.8				2	-	162.6		2	-	164.2		2	-	164.0
	3	6.77 s	102.5				3	6.61 br s	102.0		3	6.81 s	102.5		3	6.81 s	102.8
	4	-	182.1				4	-	na		4	-	182.4		4	-	182.6
	5	-	158.2				5	-	159.5		5	-	158.3		5	-	161.4
	6	-	108.3				6	-	108.6		6	-	108.2		6	-	105.3
	7	-	161.1				7	-	na		7	-	161.3		7	-	159.3
	8	-	105.1				8	-	na		8	-	105.2		8	-	104.2
	9	-	155.1				9	-	na		9	-	155.2		9	-	155.3
	10	-	103.2				10	-	na		10	-	103.8		10	-	103.5
	1'	-	121.6				1'	-	121.6		1'	-	121.6		1'	-	121.7
	2'	8.02 br d, J=7.4 Hz	129.0				2'	7.94 d, J=8.4 Hz	128.2		2'	8.02 d, J=8.4 Hz	129.2		2'	8.02 d, J=8.4 Hz	129.2
	3'	6.89 br d, J=7.4 Hz	115.8				3'	6.90 d, J=8.4 Hz	115.5		3'	6.89 d, J=8.6 Hz	115.9		3'	6.89 d, J=8.6 Hz	116.1
	4'	-	161.1				4'	-	160.6		4'	-	161.1		4'	-	161.0
	5'	6.89 br d, J=7.4 Hz	115.8				5'	6.90 d, J=8.4 Hz	115.5		5'	6.87 d, J=8.0 Hz	115.7		5'	6.87 d, J=8.0 Hz	116.2
	6'	8.02 br d, J=7.4 Hz	129.0				6'	7.94 d, J=8.4 Hz	128.2		6'	8.02 d, J=8.4 Hz	129.2		6'	8.02 d, J=8.4 Hz	128.9
	1''	4.68 br d, J=7.9 Hz	74.2				1''	4.60 d, J=9.8 Hz	74.6		1''	4.73 d, J=10.0 Hz	74.3		1''	4.73 d, J=10.0 Hz	74.1
	2''	3.77-3.87 m	68.5				2''	3.97 br s	70.6		2''	na	68.4		2''	na	70.5
	3''	3.42-3.48 m overlap H2O	73.9				3''	3.20 m	78.9		3''	na	73.9		3''	na	78.1
	4''	3.77-3.87 m	69.5				4''	3.45 m	69.7		4''	na	69.9		4''	na	70.5
	5'' a	3.77-3.87 m	70.0				5'' a	3.80 dd, J=10.9, J=5.3 Hz	70.1		5'' a	na	70.6		5'' a	na	69.2
	5'' b	3.62 br d, J=10.9	70.0				5'' b	3.19 m	70.1		5'' b	na	70.6		5'' b	na	69.2
	1'''	4.77 br d, J=9.0 Hz	73.3				1'''	4.89 br s	74.5		1'''	4.81 d, J=10.0 Hz	73.4		1'''	4.81 d, J=10.0 Hz	72.5
	2'''	3.88 br t-like, J=9.0 Hz	71.0				2'''	3.73 m	71.6		2'''	na	71.2		2'''	na	71.6
	3'''	3.18-3.33 m overlap H2O	78.9				3'''	3.35 m	78.6		3'''	na	78.9		3'''	na	79.4
	4'''	3.18-3.33 m overlap H2O	70.6				4'''	3.40 m	69.7		4'''	na	70.8		4'''	na	70.8
	5'''	3.18-3.33 m overlap H2O	81.9				5'''	3.35 m	81.2		5'''	na	81.9		5'''	na	82.0
	6''' a	3.71-3.77 m	61.2				6''' a	3.73 d, J=11.6 Hz	60.7		6''' a	na	61.2		6''' a	na	61.5
	6''' b	3.49-3.54 m	61.2				6''' b	3.59 d, J=11.6 Hz	60.7		6''' b	na	61.2		6''' b	na	61.5

## Sheet: Vicenin-2
	Vicenin-2	Apigenin 6,8 di-C-glucoside		C27H30O15			Afzan et al., 2024				Sun et al., 2021				Zhang et al., 2015
	N°	1H (ppm)	13C (ppm)				N°	1H (ppm)	13C (ppm)		N°	1H (ppm)	13C (ppm)		N°	1H (ppm)	13C (ppm)
	2	-	163.7				2	-	na		2	-	164.2		2	-	164.2
	3	6.77 s	102.5				3	6.61 br s	102.1		3	6.85 s	102.5		3	6.81 s	102.3
	4	-	182.1				4	-	na		4	-	182.4		4	-	182.1
	5	-	158.7				5	-	na		5	-	158.7		5	-	158.2
	6	-	107.7				6	-	na		6	-	107.6		6	-	107.9
	7	-	162.3				7	-	na		7	-	161.3		7	-	160.3
	8	-	105.3				8	-	na		8	-	103.3		8	-	105.1
	9	-	155.1				9	-	na		9	-	155.2		9	-	154.7
	10	-	103.2				10	-	na		10	-	102.9		10	-	104.3
	1'	-	121.6				1'	-	na		1'	-	121.5		1'	-	121.5
	2'	8.00 br s	128.9				2'	7.94 d, J=8.4 Hz	128.4		2'	8.05 d, J=8.8 Hz	129.1		2'	8.03 d, J=8.5 Hz	129.9
	3'	6.90 br d, J=6.4 Hz	115.8				3'	6.90 d, J=8.4 Hz	115.7		3'	6.98 d, J=8.8 Hz	115.9		3'	6.90 d, J=9.0 Hz	115.4
	4'	-	161.2				4'	-	na		4'	-	160.9		4'	-	161.1
	5'	6.90 br d, J=6.4 Hz	115.8				5'	6.90 d, J=8.4 Hz	115.7		5'	6.98 d, J=8.8 Hz	115.7		5'	6.90 d, J=9.0 Hz	115.4
	6'	8.00 br s	128.9				6'	7.94 d, J=8.4 Hz	128.4		6'	8.05 d, J=8.8 Hz	128.8		6'	8.03 d, J=8.5 Hz	129.2
	1''	4.77 br s	74.2				1''	4.70 d, J=10.0 Hz	74.3		1''	na	74.2		1''	4.62 d, J=9.8 Hz	73.2
	2''	3.83-3.89 m	71.9				2''	3.83 m	71.8		2''	na	72.1		2''	na	70.7
	3''	3.20-3.32 m overlap H2O	78.9				3''	3.27-3.32 m	79.0-79.2		3''	na	78.9		3''	na	77.8
	4''	3.53-3.59 m	70.6				4''	3.27-3.37 m	70.3-70.8		4''	na	70.6		4''	na	70.3
	5''	3.20-3.32 m overlap H2O	81.9				5''	3.24-3.30 m	81.0-81.6		5''	na	82.0		5''	na	81.0
	6'' a	3.47-3.77 m	61.3				6'' a	3.67 d, J=11.7 Hz	61.1		6'' a	na	61.4		6'' a	na	60.0
	6'' b	3.47-3.77 m	61.3				6'' b	3.55 m	61.1		6'' b	na	61.4		6'' b	na	60.0
	1'''	4.77 br s	73.5				1'''	4.85 d, J=10.5 Hz	74.6		1'''	na	73.5		1'''	4.82 d, J=9.5 Hz	74.4
	2'''	3.83-3.89 m	71.1				2'''	3.83 m	71.8		2'''	na	71.2		2'''	na	71.8
	3'''	3.20-3.32 m overlap H2O	78.0				3'''	3.27-3.32 m	79.0-79.2		3'''	na	77.9		3'''	na	79.0
	4'''	3.53-3.59 m	69.3				4'''	3.27-3.37 m	70.3-70.8		4'''	na	69.1		4'''	na	70.4
	5'''	3.20-3.32 m overlap H2O	80.9				5'''	3.24-3.30 m	81.0-81.6		5'''	na	81.0		5'''	na	81.8
	6''' a	3.47-3.77 m	60.0				6''' a	3.74 d, J=11.6 Hz	61.4		6''' a	na	60.0		6''' a	na	61.3
	6''' b	3.47-3.77 m	60.0				6''' b	3.55 m	61.4		6''' b	na	60.0		6''' b	na	61.3

## Sheet: Orientin
	Orientin	Luteolin 8-C-glucoside		C21H20O11			Nguyen et al., 2023
	N°	1H (ppm)	13C (ppm)				N°	1H (ppm)	13C (ppm)
	2	-	164.0				2	-	164.1
	3	6.63 s	102.3				3	6.63 s	102.4
	4	-	181.9				4	-	182.0
	5	-	160.4				5	-	160.4
	6	6.25 s	98.2				6	6.27 s	98.1
	7	-	162.9				7	-	162.6
	8	-	104.5				8	-	104.5
	9	-	156.0				9	-	156.0
	10	-	103.8				10	-	104.0
	1'	-	121.9				1'	-	122.0
	2'	7.47 br s	114.0				2'	7.48 br s	114.1
	3'	-	145.9				3'	-	145.8
	4'	-	149.8				4'	-	149.6
	5'	6.86 d, J=8.4 Hz	115.7				5'	6.87 d, J=8.5 Hz	115.7
	6'	7.52 br d, J=8.4 Hz	119.4				6'	7.52 br d, J=8.0 Hz	119.4
	1''	4.69 br d, J=8.4 Hz	73.4				1''	4.67 br d, J=10.0 Hz	73.4
	2''	3.84 br t-like, J=8.9 Hz	70.8				2''	3.84 t-like, J=9.5 Hz	70.8
	3''	3.23-3.38 m overlap H2O	78.7				3''	3.24-3.37 m	78.8
	4''	3.23-3.38 m overlap H2O	70.7				4''	3.24-3.37 m	70.7
	5''	3.23-3.38 m overlap H2O	82.0				5''	3.24-3.37 m	82.0
	6'' a	3.79 br d, J=10.5 Hz	61.6				6'' a	3.78 d, J=11.5 Hz	61.6
	6'' b	3.52-3.57 m overlap H2O	61.6				6'' b	3.54 dd, J=11.5, J=6.5 Hz	61.6

## Sheet: Isoorientin
	Isoorientin	Luteolin 6-C-glucoside		C21H20O11			Nguyen et al., 2023
	N°	1H (ppm)	13C (ppm)				N°	1H (ppm)	13C (ppm)
	2	-	163.6				2	-	163.6
	3	6.66 s	102.7				3	6.64 s	102.7
	4	-	181.8				4	-	181.8
	5	-	160.7				5	-	160.7
	6	-	108.9				6	-	108.9
	7	-	163.4				7	-	162.8
	8	6.47 s	93.5				8	6.46 s	93.6
	9	-	156.2				9	-	156.2
	10	-	103.3				10	-	103.3
	1'	-	121.3				1'	-	121.3
	2'	7.39 d, J=2.2 Hz	113.2				2'	7.39 d, J=2.0 Hz	113.2
	3'	-	145.8				3'	-	145.8
	4'	-	149.8				4'	-	149.9
	5'	6.88 d, J=8.3 Hz	116.0				5'	6.87 d, J=8.0 Hz	116.0
	6'	7.41 dd, J=8.3, J=2.2 Hz	119.0				6'	7.40 dd, J=8.0, J=2.0 Hz	119.0
	1''	4.58 d, J=9.9 Hz	73.0				1''	4.58 d, J=10.0 Hz	73.1
	2''	4.04 t-like, J=9.3 Hz	70.2				2''	4.04 t-like, J=9.5 Hz	70.2
	3''	3.09-3.21 m overlap H2O	78.9				3''	3.11-3.22 m	79.0
	4''	3.09-3.21 m overlap H2O	70.6				4''	3.11-3.22 m	70.6
	5''	3.09-3.21 m overlap H2O	81.6				5''	3.11-3.22 m	81.5
	6'' a	3.68 br dd, J=11.7, J=1.6 Hz	61.5				6'' a	3.67 br d, J=10.5 Hz	61.5
	6'' b	3.38-3.42 m overlap H2O	61.5				6'' b	3.40 overlap	61.5

## Sheet: Swertiajaponin
	Swertiajaponin	Luteolin 6-C-glucoside-7-O-metyl ether				C22H22O11			Fan et al., 2015
	N°	Rotamer a		Rotamer b					N°	Rotamer a		Rotamer b
		1H (ppm)	13C (ppm)	1H (ppm)	13C (ppm)					1H (ppm)	13C (ppm)	1H (ppm)	13C (ppm)
	2	-	163.9	-	164.1				2	-	164.4	-	164.5
	3	6.74 s	103.0	6.75 s	103.1				3	6.47 s	103.3	6.66 s	103.6
	4	-	182.2	-	181.8				4	-	182.6	-	182.3
	5	-	160.3	-	159.6				5	-	160.8	-	160.1
	6	-	109.7	-	109.6				6	-	110.1	-	110.2
	7	-	163.7	-	164.9				7	-	164.2	-	165.4
	8	6.79 s	90.0	6.78 s	90.9				8	6.78 s	90.5	6.77 s	91.4
	9	-	156.7	-	156.8				9	-	157.3	-	157.2
	10	-	104.6	-	104.1				10	-	105.1	-	104.6
	1'	-	121.2	-	121.2				1'	-	121.8	-	121.8
	2'	7.45 d, J=2.2 Hz	113.4	7.45 d, J=2.2 Hz	113.4				2'	7.39 d, J=2.0 Hz	113.8	7.39 d, J=2.0 Hz	114.0
	3'	-	145.8	-	145.8				3'	-	146.3	-	146.3
	4'	-	150.0	-	150.0				4'	-	150.1	-	150.3
	5'	6.89 d, J=8.3 Hz	116.0	6.89 d, J=8.3 Hz	116.0				5'	6.89 d, J=8.4 Hz	116.5	6.89 d, J=8.4 Hz	116.5
	6'	7.47 br dd, J=8.3, J=2.2 Hz	119.1	7.47 br dd, J=8.3, J=2.2 Hz	119.1				6'	7.47 br dd, J=8.4, J=2.0 Hz	119.5	7.47 br dd, J=8.4, J=2.0 Hz	119.5
	1''	4.57 d, J=9.9 Hz	72.8	4.60 d, J=9.9 Hz	72.6				1''	4.56 d, J=9.6 Hz	73.5	4.59 d, J=9.6 Hz	73.5
	2''	4.18 t-like, J=9.3 Hz	69.6	3.99 t-like, J=9.3 Hz	70.2				2''	4.17 t, J=9.6 Hz	70.1	4.09 t, J=9.6 Hz	70.7
	3''	3.11-3.21 m overlap H2O	79.1	3.11-3.21 m overlap H2O	79.0				3''	3.15 m	79.6	3.19 m	79.6
	4''	3.08 t-like, J=9.3 Hz	70.8	3.06 t-like, J=9.3 Hz	70.9				4''	3.07 m	71.4	3.07 m	71.4
	5''	3.11-3.21 m overlap H2O	81.7	3.11-3.21 m overlap H2O	81.9				5''	3.14 m	82.2	3.14 m	82.4
	6'' a	3.69 br d, J=11.7 Hz	61.7	3.69 br d, J=11.7 Hz	61.7				6'' a	3.69 dd, J=11.5, J=2.1 Hz	62.2	3.69 dd, J=11.5, J=2.1 Hz	62.2
	6'' b	3.33-3.38 m overlap H2O	61.7	3.33-3.38 m overlap H2O	61.7				6'' b	3.34 dd, J=11.5, J=4.6 Hz	62.2	3.34 dd, J=11.5, J=4.6 Hz	62.2
	11	3.90 s	56.5	3.87 s	56.3				11	3.89 s	57.0	3.86 s	56.7

## Sheet: Carlinoside
	Carlinoside	Luteolin 6-C-glucose-8-C-arabinose		C26H28O15			Zhang et al., 2015				Nørbæk et al., 2000
	N°	1H (ppm)	13C (ppm)				N°	1H (ppm)	13C (ppm)		N°	1H (ppm)	13C (ppm)
	2	-	163.9				2	-	160.9		2	-	na
	3	6.66 s	102.3				3	6.63 s	100.2		3	6.63 s	na
	4	-	182.2				4	-	182.9		4	-	na
	5	-	159.8				5	-	158.4		5	-	na
	6	-	103.1				6	-	108.7		6	-	na
	7	-	162.1				7	-	158.9		7	-	na
	8	-	104.0				8	-	104.4		8	-	na
	9	-	154.1				9	-	155.7		9	-	na
	10	-	103.1				10	-	103.2		10	-	na
	1'	-	121.5				1'	-	120.1		1'	-	na
	2'	7.44 s	113.6				2'	7.47 br s	113.3		2'	7.45 s	na
	3'	-	145.7				3'	-	146.5		3'	-	na
	4'	-	149.9				4'	-	150.4		4'	-	na
	5'	6.88 d, J=8.4 Hz	116.1				5'	6.87 d, J=8.0 Hz	116.5		5'	6.90 d, J=8.0 Hz	na
	6'	7.59 br s	119.6				6'	7.59 br s	120.2		6'	7.56 br s	na
	1''	4.67 d, J=9.5 Hz	73.4				1''	4.68 d, J=9.5 Hz	73.2		1''	4.71 d, J=9.5 Hz	na
	2''	3.85 br s	70.3				2''	na	71.8		2''	3.93 m	na
	3''	3.18-3.25 m overlap H2O	78.8				3''	na	78.9		3''	3.25 m	na
	4''	3.18-3.25 m overlap H2O	70.5				4''	na	70.8		4''	3.25 m	na
	5''	3.18-3.25 m overlap H2O	81.6				5''	na	82.0		5''	3.25 m	na
	6'' a	3.68 d, J=12.0 Hz	61.2				6'' a	na	61.5		6'' a	3.66 d, J=12.0 Hz	na
	6'' b	3.43-3.48 m overlap H2O	61.2				6'' b	na	61.5		6'' b	3.51 m	na
	1'''	4.80 br s	75.2				1'''	4.81 d, J=8.0 Hz	74.3		1'''	4.81 d, J=9.5 Hz	na
	2'''	3.85 br s	68.7				2'''	na	68.6		2'''	4.04 br t	na
	3'''	3.53 br d, J=9.0 Hz	74.2				3'''	na	74.9		3'''	3.54 dd, J=9.0, J=2.5 Hz	na
	4'''	3.85 br s	69.2				4'''	na	68.5		4'''	3.87 br s	na
	5''' a	3.90 dd, J=12.0, J=1.7 Hz	70.7				5''' a	na	70.8		5''' a	3.93 dd, J=12.0, J=1.5 Hz	na
	5''' b	3.68 d, J=12.0 Hz	70.7				5''' b	na	70.8		5''' b	3.67 d, J=12.0 Hz	na

[truncated: 2 more sheets: Lucenin-1, Lucenin-2]
